# Supplementary material for: Percutaneous Cryoneurolysis for Upper Limb Spasticity: A Systematic Scoping Review of Current Evidence, Safety Profile, and Implications for Hand and Upper Extremity Practice
Source: J Clin Med. 2026 May 6;15(9):3541. doi: 10.3390/jcm15093541 (PMC13164037; doi:10.3390/jcm15093541)
Supplement: Supplementary file 1 [file jcm-15-03541-s001.zip]

Archive with 1 entries (1 files):
- jcm-4239634-supplementary.pdf
